# Supplementary material for: Technique and early results of endovenous laser ablation in morphologically complex varicose vein recurrence after small saphenous vein surgery
Source: PLoS One. 2024 Oct 11;19(10):e0310182. doi: 10.1371/journal.pone.0310182 (PMC11469504; doi:10.1371/journal.pone.0310182)
Supplement: S1 File — (XLSX) [file pone.0310182.s002.xlsx]

## Sheet: Tabelle1
Proc ID	GENDER 1=male	left/right	ASA	PRE-TREATMENT 1=surgical; 2=endovascular	Typ (Tong/Royle)	Sedation	Diameter	Cathether-Type 1.8 vs. 1.3	Distance (cm)	Energy output (Joule)	Average LEED (J/cm)	Postinterventional Scklerotherapy	time to first visit	Initial Success 1=Yes, 2=No; 3=partial	Observation time	Re-Recurrence
1	1	left	2	1	2	y	6	1.3	5	343.4	68.7	n	16	1	98	0
2	1	left	1	2	2	n	5	1.3	2	153.9	77	y	14	1	24	0
3	1	right	2	1	2	y	6	1.3	3	337	112.3	y	11	1	78	0
4	1	right	2	2	2	y	7	1.8	28	1204.2	43	y	18	1	441	1
5	1	left	3	1	2	n	5	1.3	8	475.1	59.4	n	11	1	74	0
6	1	left	1	2	4	n	5	1.3	15	752	50.1	n	20	1	426	0
7	2	left	1	2	4	n	5	1.3	5	226.1	45.2	n	8	1	119	0
8	1	left	1	1	2	y	4	1.3	5	280.3	56.1	y	14	1	65	0
9	1	left	1	2	2	y	7	1.8	2	175.1	87.6	n	10	1	920	1
10	2	left	2	2	3	n	5	1.3	23	627	27.3	n	8	1	791	1
11	1	right	2	2	2	n	5	1.3	3	325.1	108.4	n	11	1	11	0
12	2	left	1	1	2	n	4	1.3	5	397.4	79.5	n	8	1	8	0
13	1	right	2	2	1	n	6	1.3	4	221.6	55.4	n	12	1	546	0
14	1	left	1	2	1	y	5	1.3	13	809.3	62.3	n	7	1	7	0
15	2	left	2	1	1	n	5	1.3	18	1102.4	61.2	n	10	1	10	0
16	2	left	2	1	3	y	5	1.3	8	768.5	96.1	n	19	1	110	0
17	2	right	2	1	2	n	5	1.3	14	555.6	39.7	n	14	1	770	0
18	2	left	2	2	2	n	7	1.3	5	747.5	149.5	n	9	1	9	0
19	2	right	1	1	4	n	4	1.3	1	92.2	92.2	n	8	1	8	0
20	2	left	2	1	3	y	8	1.8	13	1192.7	91.7	n	11	1	11	0
21	2	left	1	1	3	y	6	1.3	6	363.8	60.6	n	13	1	517	1
22	1	right	2	1	4	n	6	1.3	10	686.4	68.6	y	7	1	35	0
23	1	right	1	1	2	y	5	1.3	2	199.2	99.6	y	13	1	19	0
24	2	right	2	1	4	n	5	1.3	5	371.6	74.3	n	7	1	7	0
25	2	right	2	2	2	n	9	1.3	7	298.6	42.7	n	13	1	79	0
26	2	left	2	2	3	n	8	1.3	10	452	45.2	n	13	1	79	0
27	1	right	1	1	2	y	4	1.3	7	523.1	74.7	n	8	1	56	0
28	2	right	2	1	2	y	10	1.3	5	243.7	48.7	n	11	1	871	0
29	1	right	2	1	2	y	5	1.3	6	340.6	56.8	n	1	1	1	0
30	2	left	1	1	2	y	6	1.3	2	191	95.5	n	14	1	185	0
31	1	right	1	1	2	y	9	1.8	6	259.1	43.2	n	11	2	11	1
32	1	left	1	1	2	y	10	1.8	4	409.6	102.4	y	11	3	112	1
33	2	right	1	1	2	n	5	1.3	2	154.6	77.3	n	8	1	626	0
34	1	right	2	1	3	y	6	1.3	15	1031.3	68.8	y	18	1	365	0
35	1	left	2	1	3	y	5	1.3	2	207.4	103.7	n	15	1	292	0
36	1	left	3	1	1	n	8	1.8	15	1326.5	88.4	n	12	1	45	0
37	2	left	1	1	4	n	5	1.3	9	809.9	90	n	8	1	35	0
38	2	right	1	1	2	n	7	1.3	5	322.5	64.5	y	8	1	35	0
39	2	left	2	1	2	n	5	1.3	21	1528.3	72.8	y	12	1	77	0
40	2	right	1	1	2	y	4	1.3	2	120.1	60.1	y	10	1	119	0
41	1	left	2	1	3	n	6	1.3	11	677.9	61.6	y	11	1	256	0
42	2	left	2	1	2	n	5	1.3	6	237.8	39.6	n	11	1	11	0
43	2	left	2	1	2	n	8	1.3	4	218.4	54.6	n	13	1	13	0
44	2	left	2	1	3	y	6	1.3	17	1002.7	59	n	11	1	166	0
45	2	left	2	2	3	n	4	1.3	11	596.5	54.2	n	61	1	61	0
